# Supplementary material for: An Analysis of the Deleterious Impact of the Infodemic during the COVID-19 Pandemic in Brazil: A Case Study Considering Possible Correlations with Socioeconomic Aspects of Brazilian Demography
Source: Int J Environ Res Public Health. 2022 Mar 9;19(6):3208. doi: 10.3390/ijerph19063208 (PMC8953409; doi:10.3390/ijerph19063208)
Supplement: Supplementary file 1 [file ijerph-19-03208-s001.zip]

Archive with 2 entries (2 files):
- Supplementary Materials S1.pdf
- Supplementary Materials S2.pdf
